# Supplementary material for: A meta-analysis reveals the effectiveness of probiotics and prebiotics against respiratory viral infection
Source: Biosci Rep. 2021 Mar 10;41(3):BSR20203638. doi: 10.1042/BSR20203638 (PMC7955103; doi:10.1042/BSR20203638)
Supplement: Supplementary Table S1 [file BSR-2020-3638_supp.xlsx]

## Sheet: Sheet1
study	Sequence generation	Baseline characteristics	Allocation concealment	Random housing	Blinding(Performance bias)	Random outcome assessment	Blinding(Detection bias)	Incomplete outcome data	Selective outcome reporting	Other sources of bias
Iwabuchi 2011	Unclear	low risk	Unclear	Unclear	Unclear	Unclear	low risk	low risk	low risk	low risk
Kim 2018	Unclear	low risk	Unclear	Unclear	Unclear	Unclear	low risk	low risk	low risk	Unclear
Kiso 2013	Unclear	low risk	Unclear	Unclear	Unclear	Unclear	low risk	low risk	low risk	low risk
Kobayashi 2011	Unclear	low risk	Unclear	low risk	Unclear	Unclear	low risk	low risk	low risk	low risk
Chiba 2013	Unclear	low risk	Unclear	low risk	Unclear	Unclear	low risk	low risk	low risk	low risk
Maeda 2009	Unclear	low risk	Unclear	Unclear	Unclear	Unclear	low risk	low risk	low risk	Unclear
Mahooti 2019	Unclear	low risk	Unclear	low risk	Unclear	Unclear	low risk	low risk	low risk	Unclear
Park 2018	Unclear	low risk	Unclear	Unclear	Unclear	Unclear	low risk	low risk	low risk	Unclear
yasui2004	unclear	unclear	unclear	unclear	unclear	unclear	unclear	low risk	low risk	unclear
youn2012	unclear	unclear	unclear	low risk	unclear	low risk	unclear	low risk	low risk	low risk
muramatsu2012	unclear	unclear	unclear	unclear	unclear	unclear	unclear	low risk	low risk	low risk
chen2019	low risk	unclear	unclear	unclear	unclear	unclear	unclear	low risk	low risk	low risk
zhu2018	low risk	unclear	unclear	low risk	unclear	unclear	unclear	low risk	low risk	low risk
ohta2007	unclear	unclear	unclear	unclear	unclear	unclear	unclear	low risk	low risk	unclear
kawashima2011	unclear	unclear	unclear	unclear	unclear	low risk	unclear	low risk	low risk	low risk
kondoh2012	low risk	unclear	unclear	low risk	unclear	low risk	unclear	low risk	low risk	low risk
Maruo2012	low risk	unclear	unclear	low risk	unclear	unclear	unclear	low risk	low risk	low risk
Hori2002	unclear	unclear	unclear	unclear	unclear	unclear	unclear	low risk	low risk	unclear
Jounai2015	low risk	low risk	unclear	low risk	low risk	low risk	low risk	low risk	low risk	unclear
jung2004	low risk	unclear	unclear	low risk	unclear	unclear	unclear	low risk	low risk	unclear
takeda2011	unclear	unclear	unclear	unclear	unclear	unclear	unclear	low risk	low risk	unclear
Bae2018	unclear	unclear	unclear	unclear	unclear	unclear	unclear	low risk	low risk	unclear
Antunes2019	low risk	unclear	unclear	low risk	unclear	unclear	unclear	low risk	low risk	low risk
belkacem2017	low risk	unclear	unclear	unclear	unclear	unclear	unclear	low risk	low risk	low risk
Chen 2016	unclear	unclear	unclear	unclear	unclear	unclear	low risk	low risk	low risk	unclear
Eguchi 2019	unclear	unclear	unclear	unclear	unclear	unclear	low risk	low risk	low risk	unclear
Goto 2013	unclear	low risk	unclear	unclear	unclear	unclear	low risk	low risk	low risk	low risk
Jiang 2017	unclear	low risk	unclear	unclear	unclear	unclear	low risk	low risk	low risk	low risk
Kawahara 2015	unclear	low risk	unclear	unclear	unclear	unclear	low risk	low risk	low risk	low risk
Nogusa 2009	unclear	low risk	unclear	unclear	unclear	unclear	low risk	low risk	low risk	low risk
Kawase 2009	unclear	low risk	unclear	unclear	unclear	unclear	low risk	low risk	low risk	unclear
Kechaou 2013	unclear	low risk	unclear	unclear	unclear	unclear	low risk	low risk	low risk	low risk
nagai2011	unclear	unclear	unclear	unclear	unclear	unclear	unclear	low risk	low risk	low risk
kawase2011	low risk	low risk	unclear	low risk	unclear	unclear	unclear	unclear	low risk	unclear
song2016	unclear	unclear	unclear	unclear	unclear	low risk	unclear	low risk	unclear	unclear
park2013	unclear	unclear	unclear	unclear	unclear	unclear	unclear	low risk	low risk	unclear
pugh2015	low risk	low risk	unclear	unclear	unclear	unclear	unclear	unclear	low risk	low risk
seo2012	low risk	low risk	unclear	unclear	unclear	unclear	unclear	low risk	low risk	unclear
waki2013	low risk	unclear	unclear	low risk	unclear	unclear	unclear	low risk	low risk	unclear
zheng2006	low risk	low risk	unclear	unclear	unclear	unclear	unclear	low risk	low risk	low risk
yin2013	unclear	unclear	unclear	unclear	unclear	unclear	unclear	low risk	low risk	unclear
yitbarek2018	unclear	unclear	unclear	unclear	unclear	unclear	unclear	unclear	unclear	low risk
trompette2018	unclear	unclear	unclear	low risk	unclear	unclear	unclear	low risk	low risk	unclear
nakayama2014	unclear	unclear	unclear	unclear	unclear	unclear	unclear	low risk	low risk	unclear
mahmoud2020	unclear	low risk	unclear	low risk	unclear	unclear	unclear	low risk	low risk	low risk
